# Supplementary material for: Surface-Treated MDI-Compatibilized PPC-P/PPC-ECH Film with PVA/Tannic Acid Complex for High-Gas-Barrier Application
Source: Polymers (Basel). 2026 Feb 20;18(4):520. doi: 10.3390/polym18040520 (PMC12944174; doi:10.3390/polym18040520)
Supplement: Supplementary file 1 [file polymers-18-00520-s001.zip]

Archive with 1 entries (1 files):
- polymers-4149957-supplementary.pdf
